# Supplementary material for: An interpretable machine learning model of cross-sectional U.S. county-level obesity prevalence using explainable artificial intelligence
Source: PLoS One. 2023 Oct 5;18(10):e0292341. doi: 10.1371/journal.pone.0292341 (PMC10553328; doi:10.1371/journal.pone.0292341)
Supplement: S1 File — (R) [file pone.0292341.s003.R]

# Load libraries

library(tidyverse)
library(groupdata2)
library(mice)
library(iRF)
library(beepr)
library(rpart)
library(rpart.plot)
library(iml)
library(ggpubr)
library(lime)
library(scales)
library(usmap)
library(randomForest)


# create new folder and set directory

dir.create("/Users/benallen/Downloads/chd_data_analysis")
setwd("/Users/benallen/Downloads/chd_data_analysis")

# load county health data

# read in csv

read_File = readLines('https://www.countyhealthrankings.org/sites/default/files/media/document/analytic_data2022.csv')

# take out second line that has data descriptions 
# take out third line for US

chd = read.csv(textConnection(read_File[-c(2,3)]), header = TRUE, sep=",")

# take out rows for state averages
chd = filter(chd, County.FIPS.Code != 0)

## take out variables with > 10% missing data

# calculate percentage of missing data 
missing_data = as.data.frame(colSums(is.na(chd)) / nrow(chd) * 100)

# find variables with 10% or less missing data
full_names = colnames(chd)[missing_data[,1] <= 10]

# remove variables with more than 10% missing data
chd_full = chd[,full_names]

# of variables before and after removing variables with > 10% missing data
ncol(chd)
ncol(chd_full)

# remove unwanted variables
chd_good <- subset (chd_full, select = c(
  1,2,3,8,13,19,22,25,28,33,37,40,43,46,49,52,55,60,63,68,73,77,81,85,87,89,91,
  96,101,104,111,116,121,124,127,135,136,137,142,145,148,151,159,163,169,177,180,
  183,186,188,191,194,199,204,208,209,210,215,221,225,227,230,231,236,241,246,247,250,253,256,259,262,265,268,271,276,279))

# change unreliable and suppressed premature death values to NA
chd_good$Premature.death.raw.value[chd_good$Premature.death.flag..0...No.Flag.1.Unreliable.2.Suppressed. > 0] = NA

# change unreliable and suppressed low birth weight values to NA
chd_good$Low.birthweight.raw.value[chd_good$LBW.unreliable.indicator..Unreliable...Numerator...20.or.relative.standard.error...20.. > 0] = NA

# remove county FIPS code and flag variables
chd_good = select(chd_good, -c(
  Premature.death.flag..0...No.Flag.1.Unreliable.2.Suppressed.,
  LBW.unreliable.indicator..Unreliable...Numerator...20.or.relative.standard.error...20..,
  County.FIPS.Code))

# save chd_good

saveRDS(object = chd_good, file = 'chd_good_03312023.rds')

## create histogram for each variable and save as png

# extract variable names
var_names = colnames(chd_good)

# cycle through variable names and create histogram for each
for (i in var_names){
  png(paste("plot", i, ".png", sep = ""), width = 1200, height = 750)
  hist(chd_good[,i], main = i)
  dev.off()
}

# correlations between variables to identify redundancy
cor_mat = cor(chd_good, method = "spearman", use = "complete.obs")
cor_mat[!lower.tri(cor_mat)] <- NA # remove diagonal and redundant values
data.frame( cor_mat) %>%
  rownames_to_column() %>%
  gather(key="variable", value="correlation", -rowname) %>%
  filter(abs(correlation) > 0.9)

#remove redundant variables
chd_final = select(chd_good, -c(
  Life.expectancy.raw.value,
  Premature.death.raw.value,
  Premature.death.raw.value,
  Uninsured.raw.value,
  Frequent.physical.distress.raw.value,
  Frequent.mental.distress.raw.value,
  Poor.or.fair.health.raw.value,
  Poor.physical.health.days.raw.value))

# create separate folds 
# randomly sort data
# split data into folds, balanced by obesity and state

# Set seed
set.seed(23322)

# Shuffle row indices: rows
rows <- sample(nrow(chd_final))

# Randomly order data
chd_final <- chd_final[rows, ]

# Change Washington D.C. state code to Maryland state code 
# Balancing can't work if there is only 1 county for a state
# D.C. is geographically closest to Maryland and used to be part of Maryland

chd_final$State.FIPS.Code[chd_final$State.FIPS.Code == 11] = 24

# Make state code variable a factor

chd_final$State.FIPS.Code = as.factor(chd_final$State.FIPS.Code)

# calc mean, sd, min, max obesity prevalence

mean(chd_final$Adult.obesity.raw.value)
sd(chd_final$Adult.obesity.raw.value)
summary(chd_final$Adult.obesity.raw.value)

# create stratified folds

set.seed(23322)
chd_final_folded = groupdata2::fold(
  data = chd_final,
  k = 2,
  num_col = 'Adult.obesity.raw.value',
  cat_col = 'State.FIPS.Code')

mean(chd_final_folded$Adult.obesity.raw.value[chd_final_folded$.folds == 1])
mean(chd_final_folded$Adult.obesity.raw.value[chd_final_folded$.folds == 2])
mean(as.numeric(chd_final_folded$State.FIPS.Code[chd_final_folded$.folds == 1]))
mean(as.numeric(chd_final_folded$State.FIPS.Code[chd_final_folded$.folds == 2]))
hist(chd_final_folded$Adult.obesity.raw.value[chd_final_folded$.folds == 1], main = "Fold 1", breaks = 20)
hist(chd_final_folded$Adult.obesity.raw.value[chd_final_folded$.folds == 2], main = "Fold 2", breaks = 20)

## save folded county id

fold_1_id = filter(chd_final_folded, .folds == '1')[,2]
fold_2_id = filter(chd_final_folded, .folds == '2')[,2]

saveRDS(fold_1_id, 'fold_1_id_03312023.RDS')
saveRDS(fold_2_id, 'fold_2_id_03312023.RDS')

# remove unwanted variables

chd_final = select(chd_final_folded, -c(State.FIPS.Code, X5.digit.FIPS.Code))

# save folded data frame as rds file

saveRDS(chd_final, "chd_final_2fold_50_50_03312023.rds")

# Replace missing data

vars = ncol(chd_final) - 1

# select first fold

chd_final_1 = filter(chd_final, .folds == '1')

chd_final_1 = chd_final_1[1:vars]

# change predictor matrix

set.seed(23322)
ini <- mice(chd_final_1, maxit = 0, print = FALSE)
pred <- ini$pred

# do not use Adult.obesity.raw.value to estimate anything

i = which(colnames(pred) == "Adult.obesity.raw.value")
pred[i,] = 0

# do not impute variables without missing data

missing = data.frame(sapply(chd_final_1, function(x) sum(is.na(x))))
missing$prop = missing$sapply.chd_final_1..function.x..sum.is.na.x.../nrow(missing)
not_missing_names = rownames(missing)[missing$prop == 0]

for (i in not_missing_names){
  x = which(colnames(pred) == i)
  pred[, x] = 0
}

# impute missing data

imp_40_1 = mice(chd_final_1, pred = pred, print = FALSE, maxit = 100, method = "pmm", m = 10)

# make a pdf of convergence plots for each variable with missing data

missing_names = rownames(missing)[missing$prop != 0]

plot_list = list()
for (i in missing_names) {
  p = plot(imp_40_1, c(i), main = i)
  plot_list[[i]] = p
}

pdf("convergence_plots_1_03312023.pdf")
for (i in missing_names) {
  print(plot_list[[i]])
}
dev.off()

# Replace missing data

vars = ncol(chd_final) - 1


# select second fold

chd_final_2 = filter(chd_final, .folds == '2')

chd_final_2 = chd_final_2[1:vars]

# change predictor matrix
set.seed(23322)
ini <- mice(chd_final_2, maxit = 0, print = FALSE)
pred <- ini$pred

# do not use Adult.obesity.raw.value to estimate anything

i = which(colnames(pred) == "Adult.obesity.raw.value")
pred[i,] = 0

# do not impute variables without missing data

missing = data.frame(sapply(chd_final_2, function(x) sum(is.na(x))))
missing$prop = missing$sapply.chd_final_2..function.x..sum.is.na.x.../nrow(missing)
not_missing_names = rownames(missing)[missing$prop == 0]

for (i in not_missing_names){
  x = which(colnames(pred) == i)
  pred[, x] = 0
}

# impute missing data and save as rds file

imp_40_2 = mice(chd_final_2, pred = pred, print = FALSE, maxit = 100, method = "pmm", m = 10)

# make a pdf of convergence plots for each variable with missing data

missing_names = rownames(missing)[missing$prop != 0]

plot_list = list()
for (i in missing_names) {
  p = plot(imp_40_2, c(i), main = i)
  plot_list[[i]] = p
}

pdf("convergence_plots_2_03312023.pdf")
for (i in missing_names) {
  print(plot_list[[i]])
}
dev.off()

## take median of imputed missing values

# stack all imputed datasets from first fold

imp_all = complete(data = imp_40_1, action = "long")

# take median of all imputed datasets

imp_median = aggregate(imp_all[,3:ncol(imp_all)], list(imp_all$.id), median)


# remove id column

t1 = imp_median[2:ncol(imp_median)]

# save aggregated imputed data as rds

saveRDS(t1, "chd_final_fold1_imputed_03312023.rds")

# stack all imputed datasets from second fold

imp_all = complete(data = imp_40_2, action = "long")

# take median of all imputed datasets

imp_median = aggregate(imp_all[,3:ncol(imp_all)], list(imp_all$.id), median)

# remove id column & change in waist

t2 = imp_median[2:ncol(imp_median)]

# save aggregated imputed data as rds

saveRDS(t2, "chd_final_fold2_imputed_03312023.rds")

# call in raw data and prediction models

chd_data_1 = readRDS(file = "/Users/benallen/Downloads/chd_data_analysis/chd_final_fold1_imputed_03312023.rds")
chd_data_2 = readRDS(file = "/Users/benallen/Downloads/chd_data_analysis/chd_final_fold2_imputed_03312023.rds")

## set up for iterative Random Forest using fold 1

training_data = chd_data_1

j = which(colnames(training_data) == "Adult.obesity.raw.value")

model_name = colnames(training_data)[j]

# create model with training data

Y = training_data[j]
X = training_data %>% select(-c(colnames(training_data)[j]))

Y = as.matrix(Y)
X = as.matrix(X)

rm(training_data)

set.seed(23322) 

pred_model_1 <- iRF(x=X,
                    y=Y,
                    n.core = parallel::detectCores(),
                    ntree = 1000,
                    n.iter = 100,
                    n.bootstrap = 25,
                    select.iter = TRUE)

## set up for iRF using fold 2

training_data = chd_data_2

j = which(colnames(training_data) == "Adult.obesity.raw.value")

model_name = colnames(training_data)[j]

# create model with training data

Y = training_data[j]
X = training_data %>% select(-c(colnames(training_data)[j]))

Y = as.matrix(Y)
X = as.matrix(X)

rm(training_data)

set.seed(23322) 

pred_model_2 <- iRF(x=X,
                    y=Y,
                    n.core = parallel::detectCores(),
                    ntree = 1000,
                    n.iter = 100,
                    n.bootstrap = 25,
                    select.iter = TRUE)

### model performance

## iRF_pred_model_1 on testing data 2

testing_data = chd_data_2

X_test = testing_data %>% 
  select(-c(colnames(testing_data)[j]))
Y_test = testing_data[j]
X_test = as.matrix(X_test)
Y_test = as.matrix(Y_test)

# prediction accuracy of iRF_pred_model_1 on testing data

pred_Y_test = predict(pred_model_1$rf.list,newdata = X_test)

test.error = cor(pred_Y_test,testing_data[j]) ^ 2
cat(paste('% var explained: ', round(100 * test.error, 2), '%\n', sep=''))
var_ex_df = 100 * test.error[1]
var_ex_df = as.data.frame(var_ex_df)


## iRF_pred_model_2 on testing data 1

testing_data = chd_data_1

X_test = testing_data %>% 
  select(-c(colnames(testing_data)[j]))
Y_test = testing_data[j]
X_test = as.matrix(X_test)
Y_test = as.matrix(Y_test)

# prediction accuracy of iRF_pred_model_2 on testing data

pred_Y_test = predict(pred_model_2$rf.list,newdata = X_test)

test.error = cor(pred_Y_test,testing_data[j]) ^ 2
cat(paste('% var explained: ', round(100 * test.error, 2), '%\n', sep=''))
var_ex_df[2,] = 100 * test.error

median(var_ex_df$var_ex_df)

# mean absolute error

x_data_1 = chd_data_1
x_data_1 = x_data_1 %>% 
  select(-c(colnames(x_data_1)[j]))
y_data_1 = chd_data_1
y_data_1 = y_data_1 %>% 
  select(c(colnames(y_data_1)[j]))

x_data_2 = chd_data_2
x_data_2 = x_data_2 %>% 
  select(-c(colnames(x_data_2)[j]))
y_data_2 = chd_data_2
y_data_2 = y_data_2 %>% 
  select(c(colnames(y_data_2)[j]))

y_pred_1 = predict(pred_model_2$rf.list,newdata = x_data_1)
y_pred_2 = predict(pred_model_1$rf.list,newdata = x_data_2)

y_pred = c(y_pred_1, y_pred_2)

y_actual = c(y_data_1[,1], y_data_2[,1])

y_diff = data.frame(y_pred, y_actual)

y_diff$diff = y_actual - y_pred
  

mean(abs(y_diff$diff))

(mean(abs(y_diff$diff))) - (sd(abs(y_diff$diff)) * 2)
(mean(abs(y_diff$diff))) + (sd(abs(y_diff$diff)) * 2)

# Save training data model to file

saveRDS(pred_model_1, file = "chd_fold_01_prediction_model_03312023.rds")
saveRDS(pred_model_2, file = "chd_fold_02_prediction_model_03312023.rds")

pred_model_1 = readRDS("chd_fold_01_prediction_model_03312023.rds")
pred_model_2 = readRDS("chd_fold_02_prediction_model_03312023.rds")

## make obesity maps

setwd("/Users/benallen/Downloads/chd_data_analysis")

j = which(colnames(chd_data_1) == "Adult.obesity.raw.value")

X_data_1 = chd_data_1
X_data_1 = X_data_1 %>% 
  select(-c(colnames(X_data_1)[j]))
X_data_1 = as.matrix(X_data_1)

X_data_2 = chd_data_2
X_data_2 = X_data_2 %>% 
  select(-c(colnames(X_data_2)[j]))
X_data_2 = as.matrix(X_data_2)


pred_Y_1 = predict(pred_model_2$rf.list,newdata = X_data_1)
pred_Y_2 = predict(pred_model_1$rf.list,newdata = X_data_2)

fold_1_id = readRDS(file = 'fold_1_id_03312023.RDS')
fold_2_id = readRDS(file = 'fold_2_id_03312023.RDS')

fold_1_id$pred_obesity = pred_Y_1 * 100
fold_2_id$pred_obesity = pred_Y_2 * 100

colnames(fold_1_id)[1] = 'fips'
colnames(fold_2_id)[1] = 'fips'

pred_obesity_map_data = rbind(fold_1_id, fold_2_id)

### 

valdez_obesity = pred_obesity_map_data$pred_obesity[pred_obesity_map_data$fips == '2261']

chugach = data.frame(2063,valdez_obesity)
names(chugach) = c('fips', 'pred_obesity')

copper = data.frame(2066,valdez_obesity)
names(copper) = c('fips', 'pred_obesity')

pred_obesity_map_data = rbind(pred_obesity_map_data, chugach, copper)

pred_obesity_map_data = pred_obesity_map_data[-which(pred_obesity_map_data$fips == 2261),]

p = plot_usmap(
  data = pred_obesity_map_data,
  size = 0.1,
  regions = "counties",
  values = "pred_obesity",
  color = NA, ) +
  scale_fill_continuous(type = "viridis", name = "Percentage of Adults with Obesity (2022)", label = scales::comma, limits = c(15,55)
  ) +
  labs(title = "Choropleth of Predicted Obesity Prevalence") + 
  theme(panel.background = element_rect(
    color = "white", fill = "white"), legend.position = "bottom") +
  theme(legend.position="bottom") 

ggsave(plot = p, width = 6.5, height = 3.5, dpi = 600, filename = "Fig_x_Predicted_Obesity_Prevalence_choropleth_04102023.png")

p 


## raw data obesity map

chd_good = readRDS(file = 'chd_good_03082023.rds')

obesity_map_data = select(
  chd_good, c(X5.digit.FIPS.Code, Adult.obesity.raw.value))

obesity_map_data$Adult.obesity.raw.value = obesity_map_data$Adult.obesity.raw.value * 100

colnames(obesity_map_data)[1] = 'fips'
colnames(obesity_map_data)[2] = 'obesity'


valdez_obesity = obesity_map_data$obesity[obesity_map_data$fips == '2261']

chugach = data.frame(2063,valdez_obesity)
names(chugach) = c('fips', 'obesity')

copper = data.frame(2066,valdez_obesity)
names(copper) = c('fips', 'obesity')

obesity_map_data = rbind(obesity_map_data, chugach, copper)

obesity_map_data = obesity_map_data[-which(obesity_map_data$fips == 2261),]

o = plot_usmap(
  data = obesity_map_data,size = 0.1,
  regions = "counties",
  values = "obesity",
  color = NA) +
  scale_fill_continuous(
    type = "viridis", name = "Percentage of Adults with Obesity (2022)", label = scales::comma, limits = c(15,55)) +
  labs(title = "Map of Obesity Prevalence") + 
  theme(panel.background = element_rect(
    color = "white", fill = "white"), legend.position = "bottom") +
  theme(legend.position="bottom") 

ggsave(plot = o, width = 6.5, height = 3.5, dpi = 600, filename = "Fig_x_Obesity_Prevalence_choropleth_04242023.png")

o 


p = plot_usmap(
  data = pred_obesity_map_data,
  size = 0.1,
  regions = "counties",
  values = "pred_obesity",
  color = NA, ) +
  scale_fill_continuous(type = "viridis", name = "Percentage of Adults with Obesity (2022)", label = scales::comma, limits = c(15,55)
  ) +
  labs(title = "Map of Predicted Obesity Prevalence") + 
  theme(panel.background = element_rect(
    color = "white", fill = "white"), legend.position = "bottom") +
  theme(legend.position="bottom") 

ggsave(plot = p, width = 6.5, height = 3.5, dpi = 600, filename = "Fig_x_Predicted_Obesity_Prevalence_choropleth_04242023.png")

p 


## difference between predicted and actual obesity

# obesity_map_data = select(
#  chd_good, c(X5.digit.FIPS.Code, Adult.obesity.raw.value))

# obesity_map_data$Adult.obesity.raw.value = obesity_map_data$Adult.obesity.raw.value * 100

obesity_diff_map = merge(
  x = obesity_map_data, 
  y = pred_obesity_map_data, 
  by = 'fips', 
  all.x = TRUE)

obesity_diff_map$diff = obesity_diff_map$pred_obesity - obesity_diff_map$obesity

ggplot(obesity_diff_map, aes(x = diff)) + geom_density()

ggplot(obesity_diff_map, aes(x = obesity, y = pred_obesity)) + geom_point() + geom_smooth()


q = plot_usmap(
  data = obesity_diff_map,
  size = 0.1,
  regions = "counties",
  values = "diff",
  color = NA) +
  scale_fill_continuous(type = "viridis", name = "Predicted vs. Actual Obesity Prevalence", label = scales::comma, limits = c(-6,6)
  ) +
  labs(title = "Error in Predicted Obesity Prevalence") + 
  theme(panel.background = element_rect(
    color = "white", fill = "white"), legend.position = "bottom")

ggsave(plot = q, width = 6.5, height = 3.5, dpi = 600, filename = "Fig_x_Model_difference_Obesity_Prevalence_choropleth_04102023.png")

q

median(abs(obesity_diff_map$diff))
sd(obesity_diff_map$diff)
quantile(x = abs(obesity_diff_map$diff), probs = c(.025, .975))

ggplot(obesity_diff_map, aes(x = diff)) + geom_density()

r = ggplot(obesity_diff_map, aes(x = obesity, y = pred_obesity)) + 
  geom_point() + geom_smooth(method = "gam") + 
  xlab("Actual Obesity Prevalence (%)") + 
  ylab("Predicted Obesity Prevalence (%)") 

o
p
q
r

opqr = ggarrange(o, p, q, r, labels = c("A", "B", "C", "D"),ncol = 2, nrow = 2, legend = "bottom")
opqr

ggsave(filename = "Fig1.tiff", 
       plot = opqr, 
       width = 6.5, 
       height = 8.5, 
       dpi = 600)

## Calc importance across both models

imp1 = pred_model_1$rf.list$importance
imp2 = pred_model_2$rf.list$importance

imps = data.frame(imp1,imp2)

imps$avg = (imps$IncNodePurity + imps$IncNodePurity.1) / 2
imps$name = rownames(imps)

imps = imps %>% arrange(-avg)

top_ten_imps = imps[1:10,]

top_ten_imps$name_clean = top_ten_imps$name
top_ten_imps$name_clean = gsub("[.]", " ", top_ten_imps$name_clean)
top_ten_imps$name_clean = gsub(" raw value", "", top_ten_imps$name_clean)

simpleCap <- function(x) {
  s <- strsplit(x, " ")[[1]]
  paste(toupper(substring(s, 1,1)), substring(s, 2),
        sep="", collapse=" ")
}

name <- top_ten_imps$name_clean
top_ten_imps$name_clean = sapply(name, simpleCap)

## create dot plot for feature importance

# create lower and upper 2 standard errors

for (i in 1:nrow(top_ten_imps)){
  top_ten_imps$stderr[i] = sd(c(top_ten_imps[i,1], top_ten_imps[i,2])) / sqrt(2) * 2
}

top_ten_imps$lower = top_ten_imps$avg - top_ten_imps$stderr
top_ten_imps$upper = top_ten_imps$avg + top_ten_imps$stderr

q = ggplot(top_ten_imps, aes(x = reorder(name_clean,avg), y = avg)) + geom_linerange(aes(ymin = lower, ymax = upper)) + geom_point() + coord_flip() + ylab("Decrease in Residual Sum of Squares") + xlab("")

theme_dotplot <- theme_bw(12) +
  theme(axis.text.y = element_text(size = rel(.75)),
        axis.ticks.y = element_blank(),
        axis.title.x = element_text(size = rel(.75)),
        panel.grid.major.x = element_blank(),
        panel.grid.major.y = element_line(size = 0.5),
        panel.grid.minor.x = element_blank()) +
  theme(text=element_text(family="Times"))

q = q + theme_dotplot

q

ggsave(plot = q, width = 6.5, height = 3.5, dpi = 600, filename = "Fig2.tiff")

## accumulated local effects for prediction model 1

top_ten_imps = imps[1:10,]
top_ten_imps$name_clean = top_ten_imps$name
top_ten_imps$name_clean = gsub("[.]", " ", top_ten_imps$name_clean)
top_ten_imps$name_clean = gsub(" raw value", "", top_ten_imps$name_clean)

simpleCap <- function(x) {
  s <- strsplit(x, " ")[[1]]
  paste(toupper(substring(s, 1,1)), substring(s, 2),
        sep="", collapse=" ")
}

name <- top_ten_imps$name_clean
top_ten_imps$name_clean = sapply(name, simpleCap)

X1 = chd_data_1[which(names(chd_data_1) != "Adult.obesity.raw.value")]
mod1 <- Predictor$new(pred_model_1$rf.list, data = X1)

eff <- FeatureEffect$new(mod1, feature = top_ten_imps$name[1], grid.size = 30)
a = eff$plot() + xlab(top_ten_imps$name_clean[1]) + ylim(-0.06, 0.03) + ylab("ALE") 

eff <- FeatureEffect$new(mod1, feature = top_ten_imps$name[2], grid.size = 30)
b = eff$plot() + xlab(top_ten_imps$name_clean[2]) + ylim(-0.06, 0.03) + ylab("ALE") 

eff <- FeatureEffect$new(mod1, feature = top_ten_imps$name[3], grid.size = 30)
c = eff$plot() + xlab(top_ten_imps$name_clean[3]) + ylim(-0.06, 0.03) + ylab("ALE") 

eff <- FeatureEffect$new(mod1, feature = top_ten_imps$name[4], grid.size = 30)
d = eff$plot() + xlab(top_ten_imps$name_clean[4]) + ylim(-0.06, 0.03) + ylab("ALE") 

eff <- FeatureEffect$new(mod1, feature = top_ten_imps$name[5], grid.size = 30)
e = eff$plot() + xlab(top_ten_imps$name_clean[5]) + ylim(-0.06, 0.03) + ylab("ALE") 

eff <- FeatureEffect$new(mod1, feature = top_ten_imps$name[6], grid.size = 30)
f = eff$plot() + xlab(top_ten_imps$name_clean[6]) + ylim(-0.06, 0.03) + ylab("ALE") 

eff <- FeatureEffect$new(mod1, feature = top_ten_imps$name[7], grid.size = 30)
g = eff$plot() + xlab(top_ten_imps$name_clean[7]) + ylim(-0.06, 0.03) + ylab("ALE") 

eff <- FeatureEffect$new(mod1, feature = top_ten_imps$name[8], grid.size = 30)
h = eff$plot() + xlab(top_ten_imps$name_clean[8]) + ylim(-0.06, 0.03) + ylab("ALE") 

eff <- FeatureEffect$new(mod1, feature = top_ten_imps$name[9], grid.size = 30)
i = eff$plot() + xlab(top_ten_imps$name_clean[9]) + ylim(-0.06, 0.03) + ylab("ALE") 

eff <- FeatureEffect$new(mod1, feature = top_ten_imps$name[10], grid.size = 30)
j = eff$plot() + xlab(top_ten_imps$name_clean[10]) + ylim(-0.06, 0.03) + ylab("ALE") 

abcdefghij = ggarrange(a, b, c, d, e, f, g, h, i, j, labels = c("A", "B", "C", "D", "E", "F", "G", "H", "I", "J"),ncol = 2, nrow = 5)

abcdefghij

ggsave(filename = "Fig3.tiff", 
       plot = abcdefghij, 
       width = 6.5, 
       height = 8.5, 
       dpi = 600)

# comparison of accumulated local effects from both prediciton models

X2 = chd_data_2[which(names(chd_data_2) != "Adult.obesity.raw.value")]
mod2 <- Predictor$new(pred_model_2$rf.list, data = X2)

eff <- FeatureEffect$new(mod1, feature = top_ten_imps$name[1], grid.size = 30)
a = eff$plot() + xlab(top_ten_imps$name_clean[1]) + ylim(-0.06, 0.06) + ylab("ALE") + ggtitle("Model 1")
eff <- FeatureEffect$new(mod2, feature = top_ten_imps$name[1], grid.size = 30)
a2 = eff$plot() + xlab(top_ten_imps$name_clean[1]) + ylim(-0.06, 0.06) + ylab("ALE") + ggtitle("Model 2")

eff <- FeatureEffect$new(mod1, feature = top_ten_imps$name[2], grid.size = 30)
b = eff$plot() + xlab(top_ten_imps$name_clean[2]) + ylim(-0.06, 0.06) + ylab("ALE") 
eff <- FeatureEffect$new(mod2, feature = top_ten_imps$name[2], grid.size = 30)
b2 = eff$plot() + xlab(top_ten_imps$name_clean[2]) + ylim(-0.06, 0.06) + ylab("ALE") 

eff <- FeatureEffect$new(mod1, feature = top_ten_imps$name[3], grid.size = 30)
c = eff$plot() + xlab(top_ten_imps$name_clean[3]) + ylim(-0.06, 0.06) + ylab("ALE")
eff <- FeatureEffect$new(mod2, feature = top_ten_imps$name[3], grid.size = 30)
c2 = eff$plot() + xlab(top_ten_imps$name_clean[3]) + ylim(-0.06, 0.06) + ylab("ALE")

eff <- FeatureEffect$new(mod1, feature = top_ten_imps$name[4], grid.size = 30)
d = eff$plot() + xlab(top_ten_imps$name_clean[4]) + ylim(-0.06, 0.06) + ylab("ALE") 
eff <- FeatureEffect$new(mod2, feature = top_ten_imps$name[4], grid.size = 30)
d2 = eff$plot() + xlab(top_ten_imps$name_clean[4]) + ylim(-0.06, 0.06) + ylab("ALE") 

eff <- FeatureEffect$new(mod1, feature = top_ten_imps$name[5], grid.size = 30)
e = eff$plot() + xlab(top_ten_imps$name_clean[5]) + ylim(-0.06, 0.06) + ylab("ALE") 
eff <- FeatureEffect$new(mod2, feature = top_ten_imps$name[5], grid.size = 30)
e2 = eff$plot() + xlab(top_ten_imps$name_clean[5]) + ylim(-0.06, 0.06) + ylab("ALE") 

ae2 = ggarrange(a, a2, b, b2, c, c2, d, d2, e, e2, ncol = 2, nrow = 5)

ae2 = annotate_figure(ae2, top = text_grob("Comparison of Accumulated Effects Between Prediction Model 1 and Prediction Model 2", color = "black", face = "bold", size = 14))

eff <- FeatureEffect$new(mod1, feature = top_ten_imps$name[6], grid.size = 30)
f = eff$plot() + xlab(top_ten_imps$name_clean[6]) + ylim(-0.06, 0.06) + ylab("ALE") + ggtitle("Model 1")
eff <- FeatureEffect$new(mod2, feature = top_ten_imps$name[6], grid.size = 30)
f2 = eff$plot() + xlab(top_ten_imps$name_clean[6]) + ylim(-0.06, 0.06) + ylab("ALE")+ ggtitle("Model 2")

eff <- FeatureEffect$new(mod1, feature = top_ten_imps$name[7], grid.size = 30)
g = eff$plot() + xlab(top_ten_imps$name_clean[7]) + ylim(-0.06, 0.06) + ylab("ALE") 
eff <- FeatureEffect$new(mod2, feature = top_ten_imps$name[7], grid.size = 30)
g2 = eff$plot() + xlab(top_ten_imps$name_clean[7]) + ylim(-0.06, 0.06) + ylab("ALE") 

eff <- FeatureEffect$new(mod1, feature = top_ten_imps$name[8], grid.size = 30)
h = eff$plot() + xlab(top_ten_imps$name_clean[8]) + ylim(-0.06, 0.06) + ylab("ALE") 
eff <- FeatureEffect$new(mod2, feature = top_ten_imps$name[8], grid.size = 30)
h2 = eff$plot() + xlab(top_ten_imps$name_clean[8]) + ylim(-0.06, 0.06) + ylab("ALE") 

eff <- FeatureEffect$new(mod1, feature = top_ten_imps$name[9], grid.size = 30)
i = eff$plot() + xlab(top_ten_imps$name_clean[9]) + ylim(-0.06, 0.06) + ylab("ALE") 
eff <- FeatureEffect$new(mod2, feature = top_ten_imps$name[9], grid.size = 30)
i2 = eff$plot() + xlab(top_ten_imps$name_clean[9]) + ylim(-0.06, 0.06) + ylab("ALE") 

eff <- FeatureEffect$new(mod1, feature = top_ten_imps$name[10], grid.size = 30)
j = eff$plot() + xlab(top_ten_imps$name_clean[10]) + ylim(-0.06, 0.06) + ylab("ALE") 
eff <- FeatureEffect$new(mod2, feature = top_ten_imps$name[10], grid.size = 30)
j2 = eff$plot() + xlab(top_ten_imps$name_clean[10]) + ylim(-0.06, 0.06) + ylab("ALE") 

fj2 = ggarrange(f, f2, g, g2, h, h2, i, i2, j, j2, ncol = 2, nrow = 5)

fj2 = annotate_figure(fj2, top = text_grob("Comparison of Accumulated Effects Between Prediction Model 1 and Prediction Model 2", color = "black", face = "bold", size = 14))

ae2

fj2

ggsave(filename = "compare_ale_plots_1_03312023.png", 
       plot = ae2, 
       width = 6.5, 
       height = 8.5, 
       dpi = 600)

ggsave(filename = "compare_ale_plots_2_03312023.png", 
       plot = fj2, 
       width = 6.5, 
       height = 8.5, 
       dpi = 600)

# read them in

pred_model_1 = readRDS("/Users/benallen/Downloads/chd_data_analysis/chd_fold_01_prediction_model_03312023.rds")
pred_model_2 = readRDS("/Users/benallen/Downloads/chd_data_analysis/chd_fold_02_prediction_model_03312023.rds")

# call in raw data and prediction models

chd_data_1 = readRDS(file = "/Users/benallen/Downloads/chd_data_analysis/chd_final_fold1_imputed_03312023.rds")
chd_data_2 = readRDS(file = "/Users/benallen/Downloads/chd_data_analysis/chd_final_fold2_imputed_03312023.rds")

## Fit a decision tree as a surrogate for the whole random forest

j = which(colnames(chd_data_1) == "Adult.obesity.raw.value")

training_data_1 = select(chd_data_1, -c(colnames(chd_data_1)[j]))
training_data_2 = select(chd_data_2, -c(colnames(chd_data_2)[j]))

training_data = rbind(training_data_1, training_data_2)

outcome_data_1 = select(chd_data_1, c(colnames(chd_data_1)[j]))
outcome_data_2 = select(chd_data_2, c(colnames(chd_data_2)[j]))

outcome_data = rbind(outcome_data_1, outcome_data_2)


# calc predictions for each partition

pred_Y_1 = predict(pred_model_1$rf.list,newdata = training_data_1)
pred_Y_2 = predict(pred_model_2$rf.list,newdata = training_data_2)

pred_Y_avg = c(pred_Y_1, pred_Y_2)


## make variable names nice

training_data_clean = training_data

clean_names = colnames(training_data_clean)

clean_names = gsub(pattern = "Physical.inactivity", replacement = "Inactivity", x =  clean_names)
clean_names = gsub(pattern = "Adult.smoking", replacement = "Smoking", x = clean_names)
clean_names = gsub(pattern = "Diabetes.prevalence", replacement = "Diabetes", x = clean_names)
clean_names = gsub(pattern = "Uninsured.adults", replacement = "Uninsured Adults", x = clean_names)
clean_names = gsub(pattern = "Poor.mental.health.days", replacement = "Mental Health", x = clean_names)
clean_names = gsub(pattern = "Severe.housing.problems", replacement = "Severe Housing", x = clean_names)
clean_names = gsub(pattern = "Percentage.of.households.with.high.housing.costs", replacement = "Housing Costs", x = clean_names)
clean_names = gsub(pattern = "Traffic.volume", replacement = "Traffic Volume", x = clean_names)
clean_names = gsub(pattern = "X..Asian", replacement = "% Asian", x = clean_names)
clean_names = gsub(pattern = "School.funding.adequacy", replacement = "School Funding", x = clean_names)
clean_names = gsub(pattern = "Uninsured.children", replacement = "Uninsured Children", x = clean_names)
clean_names = gsub(pattern = "Insufficient.sleep", replacement = "Sleep", x = clean_names)
clean_names = gsub(pattern = "X..non.Hispanic.Black", replacement = "Non-Hispanic Black", x = clean_names)

clean_names = gsub("[.]", " ", clean_names)
clean_names = gsub(" raw value", "", clean_names)
clean_names = gsub("X  ", "", clean_names)

colnames(training_data_clean) = clean_names

simpleCap <- function(x) {
  s <- strsplit(x, " ")[[1]]
  paste(toupper(substring(s, 1,1)), substring(s, 2),
        sep="", collapse=" ")
}

colnames(training_data_clean) = sapply(clean_names, simpleCap)

###############

# create an unrestricted tree

set.seed(23322)
tree <- rpart(
  pred_Y_avg ~ . , data=training_data_clean, control = rpart.control(cp = 0))

### from rt.prune
# find cp with lowest error

lowest_error = tree$cptable[which.min(as.numeric(tree$cptable[,"xerror"])),4]

# compute lowest error minus 1 standard error

lowest_plus_std_error = lowest_error + 
  tree$cptable[which.min(as.numeric(tree$cptable[,"xerror"])),5]

# find highest cp value within 1 standard error of the lowest error

optimal_cp = tree$cptable[min(which(as.numeric(tree$cptable[,"xerror"]) <= lowest_plus_std_error)),1]

pruned_tree <- prune(tree, cp = optimal_cp)
heavily_pruned_tree = prune(tree, cp = 0.01)

plot(tree)
plot(pruned_tree)
plot(heavily_pruned_tree)

rpart.plot::prp(tree, varlen = 0, split.font = 2)

rpart.plot::prp(pruned_tree, varlen = 0, split.font = 2)

rpart.plot::prp(heavily_pruned_tree, varlen = 0, split.font = 2)

rp_pred_y = predict(object = heavily_pruned_tree, newdata = training_data_clean)

testing_data_1 = select(chd_data_1, c(colnames(chd_data_1)[j]))
testing_data_2 = select(chd_data_2, c(colnames(chd_data_2)[j]))

testing_data = rbind(testing_data_1, testing_data_2)

cor(x = rp_pred_y, pred_Y_avg) ^ 2 # correlation with random forest model predictions
cor(x = rp_pred_y, testing_data$Adult.obesity.raw.value) ^ 2 # correlation with actual obesity prevalence

# calculate error of decision tree

mean_absolute_error_rp_pred_y = mean(abs(rp_pred_y - pred_Y_avg))
mean_absolute_error_rp_pred_y * 100

mean_absolute_error_rp_pred_test = mean(abs(rp_pred_y - testing_data$Adult.obesity.raw.value))
mean_absolute_error_rp_pred_test * 100

# save plot as svg (resolution independent)
# reshape to any size in gimp

tiff("Fig4.tiff", units="in", width=6.5, height=5, res=600)

rpart.plot::prp(heavily_pruned_tree, varlen = 0, split.font = 2)

dev.off()

# extract rules from decision tree

rpart_rules = rpart.rules(heavily_pruned_tree)

rule_list = c()

for (i in 1:nrow(rpart_rules)){
  rule = paste(rpart_rules[i,], collapse = " ")
  rule = str_squish(rule)
  rule_list[i] = rule
}

rule_list_clean = gsub(pattern = ".raw.value", replacement = "", x = rule_list)

rule_list_clean = gsub(pattern = "Physical.inactivity", replacement = "Inactivity", x = rule_list_clean)

rule_list_clean = gsub(pattern = "Adult.smoking", replacement = "Smoking", x = rule_list_clean)

rule_list_clean = gsub(pattern = "Diabetes.prevalence", replacement = "Diabetes", x = rule_list_clean)

rule_list_clean = gsub(pattern = "Uninsured.adults", replacement = "Uninsured Adults", x = rule_list_clean)

write.csv(rule_list_clean, "rule_list_09142023.csv")

##

fold_1_id = readRDS('fold_1_id_03312023.RDS')
fold_2_id = readRDS('fold_2_id_03312023.RDS')


fold_1 = fold_1_id
fold_1$fold = 1
fold_2 = fold_2_id
fold_2$fold = 2

folds_df = rbind(fold_1, fold_2)

folds_df = merge(x = folds_df, y = chd[,3:5], by = "X5.digit.FIPS.Code")

# need to create custom model_type function

model_type.randomForest <- function(x){
  return("regression") # for regression problem
}

predict_model.randomForest <- function(x, newdata, type = "response") {
  
  # return prediction value
  predict(x, newdata) %>% as.data.frame()
  
}


for (s in 1:length(unique(chd$State.Abbreviation))){
  
  state = folds_df[folds_df$State.Abbreviation == unique(chd$State.Abbreviation)[s],]
  
  
  plot_list = list()
  
  for (k in 1:nrow(state)){
    
    if (state$fold[k] == 1){

      training_data = chd_data_2
      testing_data = chd_data_1
      X = training_data %>% select(-c(colnames(training_data)[j]))
      X_test = testing_data %>% select(-c(colnames(testing_data)[j]))
      X_test = X_test[which(
        fold_1_id$X5.digit.FIPS.Code == state$X5.digit.FIPS.Code[k]),]
      Y_test = testing_data %>% select(c(colnames(training_data)[j]))
      Y_test = Y_test[which(
        fold_1_id$X5.digit.FIPS.Code == state$X5.digit.FIPS.Code[k]),]
      
      
      explainer <- lime(x = X, model = pred_model_2$rf.list)
      # Explain the model
      
      set.seed(23322)
      explanation <- explain(
        x = X_test, 
        explainer = explainer, 
        feature_select = "auto", # Method of feature selection for lime
        n_features = 10 # Number of features to explain the model
      )
      
      explanation$feature_desc = gsub(pattern = ".raw.value", replacement = "", x = explanation$feature_desc)
      
      explanation$feature_desc = gsub(pattern = "X..", replacement = "", x = explanation$feature_desc)
      
      # And can be visualised directly
      plt_feat = plot_features(explanation)
      
      plt_feat$data$case = paste("Actual Prevalence = ", Y_test, sep = "")
      
      plt_feat = plt_feat + ggtitle("", subtitle = paste(state$Name[k], state$State.Abbreviation[k], sep = ", "))  + theme(plot.title = element_text(hjust = 0))
      
      plot_list[[k]] = plt_feat
    }
    
    else {
      
      training_data = chd_data_1
      testing_data = chd_data_2
      X = training_data %>% select(-c(colnames(training_data)[j]))
      X_test = testing_data %>% select(-c(colnames(testing_data)[j]))
      X_test = X_test[which(
        fold_2_id$X5.digit.FIPS.Code == state$X5.digit.FIPS.Code[k]),]
      Y_test = testing_data %>% select(c(colnames(training_data)[j]))
      Y_test = Y_test[which(
        fold_2_id$X5.digit.FIPS.Code == state$X5.digit.FIPS.Code[k]),]
      
      explainer <- lime(x = X, model = pred_model_1$rf.list)
      # Explain the model
      
      set.seed(23322)
      explanation <- explain(
        x = X_test, 
        explainer = explainer, 
        feature_select = "auto", # Method of feature selection for lime
        n_features = 10 # Number of features to explain the model
      )
      
      explanation$feature_desc = gsub(pattern = ".raw.value", replacement = "", x = explanation$feature_desc)
      
      explanation$feature_desc = gsub(pattern = "X..", replacement = "", x = explanation$feature_desc)
      
      # And can be visualised directly
      plt_feat = plot_features(explanation)
      
      plt_feat$data$case = paste("Actual Prevalence = ", Y_test, sep = "")
      
      plt_feat = plt_feat + ggtitle("", subtitle = paste(state$Name[k], state$State.Abbreviation[k], sep = ", "))  + theme(plot.title = element_text(hjust = 0))
      
      plot_list[[k]] = plt_feat
      
    }
    
  }
  
  pdf(paste("feature_weight_county_specific_lime_plots_", state$State.Abbreviation[1], "_04052023.pdf", sep = ""))
  for (i in 1:length(state$fold)){
    print(plot_list[i])
  }
  
  dev.off()
  
}


## make lime feature plots for main paper

outcome_data = rbind(outcome_data_1, outcome_data_2)

# calc predictions for each partition

pred_Y_1 = predict(pred_model_1$rf.list,newdata = training_data_1)
pred_Y_2 = predict(pred_model_2$rf.list,newdata = training_data_2)

pred_Y_avg = c(pred_Y_1, pred_Y_2)

pred_actual = cbind(outcome_data, pred_Y_avg)

pred_actual$diff = pred_actual$Adult.obesity.raw.value - pred_actual$pred_Y_avg

pred_actual$zip = 

max(pred_actual$diff)
min(pred_actual$diff)
min(abs(pred_actual$diff))

which(abs(pred_actual$diff) == min(abs(pred_actual$diff)))


county_feat_plot = function(state_info){
    for (i in 1){
  
  if (state_temp$fold == 1){
    
    training_data = chd_data_2
    testing_data = chd_data_1
    X = training_data %>% select(-c(colnames(training_data)[j]))
    X_test = testing_data %>% select(-c(colnames(testing_data)[j]))
    X_test = X_test[which(
      fold_1_id$X5.digit.FIPS.Code == state_temp$X5.digit.FIPS.Code),]
    Y_test = testing_data %>% select(c(colnames(training_data)[j]))
    Y_test = Y_test[which(
      fold_1_id$X5.digit.FIPS.Code == state_temp$X5.digit.FIPS.Code),]
    
    explainer <- lime(x = X, model = pred_model_2$rf.list)
    # Explain the model
    
    set.seed(23322)
    explanation <- explain(
      x = X_test, 
      explainer = explainer, 
      feature_select = "auto", # Method of feature selection for lime
      n_features = 10 # Number of features to explain the model
    )
    
    explanation$feature_desc = gsub(pattern = ".raw.value", replacement = "", x = explanation$feature_desc)
    
    explanation$feature_desc = gsub(pattern = "X..", replacement = "", x = explanation$feature_desc)
    
    # And can be visualised directly
    plt_feat = plot_features(explanation)
    
    plt_feat$data$case = paste("Actual Prevalence = ", Y_test, sep = "")
    
    plt_feat = plt_feat + ggtitle("", subtitle = paste(state_temp$Name, state_temp$State.Abbreviation, sep = ", "))  + theme(plot.title = element_text(hjust = 0))
    
    }
  
  else {
    
    training_data = chd_data_1
    testing_data = chd_data_2
    X = training_data %>% select(-c(colnames(training_data)[j]))
    X_test = testing_data %>% select(-c(colnames(testing_data)[j]))
    X_test = X_test[which(
      fold_2_id$X5.digit.FIPS.Code == state_temp$X5.digit.FIPS.Code),]
    Y_test = testing_data %>% select(c(colnames(training_data)[j]))
    Y_test = Y_test[which(
      fold_2_id$X5.digit.FIPS.Code == state_temp$X5.digit.FIPS.Code),]
    
    explainer <- lime(x = X, model = pred_model_1$rf.list)
    # Explain the model
    
    set.seed(23322)
    explanation <- explain(
      x = X_test, 
      explainer = explainer, 
      feature_select = "auto", # Method of feature selection for lime
      n_features = 10 # Number of features to explain the model
    )
    
    explanation$feature_desc = gsub(pattern = ".raw.value", replacement = "", x = explanation$feature_desc)
    
    explanation$feature_desc = gsub(pattern = "X..", replacement = "", x = explanation$feature_desc)
    
    # And can be visualised directly
    plt_feat = plot_features(explanation)
    
    plt_feat$data$case = paste("Actual Prevalence = ", Y_test, sep = "")
    
    plt_feat = plt_feat + ggtitle("", subtitle = paste(state_temp$Name, state_temp$State.Abbreviation, sep = ", "))  + theme(plot.title = element_text(hjust = 0))
  }
    }
} 

# create plots for counties with high and low obesity prevalence

state = folds_df

# create plot function for fold 2 data

plot_county_feature = function(state_info) {
  
  training_data = chd_data_1
  testing_data = chd_data_2
  X = training_data %>% select(-c(colnames(training_data)[j]))
  X_test = testing_data %>% select(-c(colnames(testing_data)[j]))
  X_test = X_test[which(
    fold_2_id$X5.digit.FIPS.Code == state_temp$X5.digit.FIPS.Code),]
  Y_test = testing_data %>% select(c(colnames(training_data)[j]))
  Y_test = Y_test[which(
    fold_2_id$X5.digit.FIPS.Code == state_temp$X5.digit.FIPS.Code),]
  
  explainer <- lime(x = X, model = pred_model_1$rf.list)
  # Explain the model
  
  set.seed(23322)
  explanation <- explain(
    x = X_test, 
    explainer = explainer, 
    feature_select = "auto", # Method of feature selection for lime
    n_features = 10 # Number of features to explain the model
  )
  
  explanation$feature_desc = gsub(pattern = ".raw.value", replacement = "", x = explanation$feature_desc)
  
  explanation$feature_desc = gsub(pattern = "X..", replacement = "", x = explanation$feature_desc)
  
  # And can be visualized directly
  plt_feat = plot_features(explanation)
  
  plt_feat$data$case = paste("Actual Prevalence = ", Y_test, sep = "")
  
  plt_feat = plt_feat + ggtitle("", subtitle = paste(state_temp$Name, state_temp$State.Abbreviation, sep = ", "))  + theme(plot.title = element_text(hjust = 0))

} 
  
# make high and low plots for main paper

highest_obesity = state[which(state$Name == 'Dawson County' & state$State.Abbreviation == 'TX'),1]

state_temp = state[which(state$X5.digit.FIPS.Code == highest_obesity),]
  
training_data = chd_data_1
testing_data = chd_data_2
X = training_data %>% select(-c(colnames(training_data)[j]))
X_test = testing_data %>% select(-c(colnames(testing_data)[j]))
X_test = X_test[which(
  fold_2_id$X5.digit.FIPS.Code == state_temp$X5.digit.FIPS.Code),]
Y_test = testing_data %>% select(c(colnames(training_data)[j]))
Y_test = Y_test[which(
  fold_2_id$X5.digit.FIPS.Code == state_temp$X5.digit.FIPS.Code),]

explainer <- lime(x = X, model = pred_model_1$rf.list)
# Explain the model

set.seed(23322)
explanation <- explain(
  x = X_test, 
  explainer = explainer, 
  feature_select = "auto", # Method of feature selection for lime
  n_features = 10 # Number of features to explain the model
)

explanation$feature_desc = gsub(pattern = ".raw.value", replacement = "", x = explanation$feature_desc)
explanation$feature_desc = gsub(pattern = "X..", replacement = "", x = explanation$feature_desc)

# And can be visualized directly
plt_feat = plot_features(explanation)

plt_feat$data$case = paste("Actual Prevalence = ", Y_test, sep = "")

plt_feat = plt_feat + ggtitle("", subtitle = paste(state_temp$Name, state_temp$State.Abbreviation, sep = ", "))  + theme(plot.title = element_text(hjust = 0))
  
high_obesity_plot = plt_feat

# low obesity local feature plot

# Benton County, AR

lowest_obesity = state[which(state$Name == 'Benton County' & state$State.Abbreviation == 'OR'),1]

state_temp = state[which(state$X5.digit.FIPS.Code == lowest_obesity),]
  
training_data = chd_data_1
testing_data = chd_data_2
X = training_data %>% select(-c(colnames(training_data)[j]))
X_test = testing_data %>% select(-c(colnames(testing_data)[j]))
X_test = X_test[which(
  fold_2_id$X5.digit.FIPS.Code == state_temp$X5.digit.FIPS.Code),]
Y_test = testing_data %>% select(c(colnames(training_data)[j]))
Y_test = Y_test[which(
  fold_2_id$X5.digit.FIPS.Code == state_temp$X5.digit.FIPS.Code),]

explainer <- lime(x = X, model = pred_model_1$rf.list)
# Explain the model

set.seed(23322)
explanation <- explain(
  x = X_test, 
  explainer = explainer, 
  feature_select = "auto", # Method of feature selection for lime
  n_features = 10 # Number of features to explain the model
)

explanation$feature_desc = gsub(pattern = ".raw.value", replacement = "", x = explanation$feature_desc)
explanation$feature_desc = gsub(pattern = "X..", replacement = "", x = explanation$feature_desc)

# And can be visualized directly
plt_feat = plot_features(explanation)

plt_feat$data$case = paste("Actual Prevalence = ", Y_test, sep = "")

plt_feat = plt_feat + ggtitle("", subtitle = paste(state_temp$Name, state_temp$State.Abbreviation, sep = ", "))  + theme(plot.title = element_text(hjust = 0))

low_obesity_plot = plt_feat

low_high_obesity_feature_plots = ggarrange(high_obesity_plot, low_obesity_plot, labels = c("A", "B"),ncol = 1, nrow = 2)

ggsave(filename = "Fig5.tiff", 
       plot = low_high_obesity_feature_plots, 
       width = 6.5, 
       height = 8.5, 
       dpi = 600)

chd$Adult.obesity.raw.value[which(chd$Name == 'Dawson County' & chd$State.Abbreviation == 'TX')]
quantile(x = chd$Adult.obesity.raw.value, probs = c(.95, .96, .97, .98))

chd$Physical.inactivity.raw.value[which(chd$Name == 'Dawson County' & chd$State.Abbreviation == 'TX')]
chd$Diabetes.prevalence.raw.value[which(chd$Name == 'Dawson County' & chd$State.Abbreviation == 'TX')]


chd$Adult.obesity.raw.value[which(chd$Name == 'Benton County' & chd$State.Abbreviation == 'OR')]
quantile(x = chd$Adult.obesity.raw.value, probs = c(.05, .06, .07, .08))

chd$Physical.inactivity.raw.value[which(chd$Name == 'Benton County' & chd$State.Abbreviation == 'OR')]
chd$Diabetes.prevalence.raw.value[which(chd$Name == 'Benton County' & chd$State.Abbreviation == 'OR')]
chd$Adult.smoking.raw.value[which(chd$Name == 'Benton County' & chd$State.Abbreviation == 'OR')]
chd$Severe.housing.cost.burden.raw.value[which(chd$Name == 'Benton County' & chd$State.Abbreviation == 'OR')]

# create local feature plots for each county


# create blank document

local_report_doc = read_docx()


# loop through counties in each state and add to report

for (s in 1:length(unique(chd$State.Abbreviation))){
  
  state = folds_df[folds_df$State.Abbreviation == unique(chd$State.Abbreviation)[s],]
  
  for (k in 1:nrow(state)){
    
    if (state$fold[k] == 1){
      
      training_data = chd_data_2
      testing_data = chd_data_1
      X = training_data %>% select(-c(colnames(training_data)[j]))
      X_test = testing_data %>% select(-c(colnames(testing_data)[j]))
      X_test = X_test[which(
        fold_1_id$X5.digit.FIPS.Code == state$X5.digit.FIPS.Code[k]),]
      Y_test = testing_data %>% select(c(colnames(training_data)[j]))
      Y_test = Y_test[which(
        fold_1_id$X5.digit.FIPS.Code == state$X5.digit.FIPS.Code[k]),]
      
      
      explainer <- lime(x = X, model = pred_model_2$rf.list)
      # Explain the model
      
      set.seed(23322)
      explanation <- explain(
        x = X_test, 
        explainer = explainer, 
        feature_select = "auto", # Method of feature selection for lime
        n_features = 10 # Number of features to explain the model
      )
      
      explanation$feature_desc = gsub(pattern = ".raw.value", replacement = "", x = explanation$feature_desc)
      
      explanation$feature_desc = gsub(pattern = "X..", replacement = "", x = explanation$feature_desc)
      
      # And can be visualised directly
      plt_feat = plot_features(explanation)
      
      plt_feat$data$case = paste("Actual Prevalence = ", Y_test, sep = "")
      
      plt_feat = plt_feat + ggtitle("", subtitle = paste(state$Name[k], state$State.Abbreviation[k], sep = ", "))  + theme(plot.title = element_text(hjust = 0))
      
      # add image to document
      
      local_report_doc = body_add_gg(x = local_report_doc, value = plt_feat)
      
    }
    
    else {
      
      training_data = chd_data_1
      testing_data = chd_data_2
      X = training_data %>% select(-c(colnames(training_data)[j]))
      X_test = testing_data %>% select(-c(colnames(testing_data)[j]))
      X_test = X_test[which(
        fold_2_id$X5.digit.FIPS.Code == state$X5.digit.FIPS.Code[k]),]
      Y_test = testing_data %>% select(c(colnames(training_data)[j]))
      Y_test = Y_test[which(
        fold_2_id$X5.digit.FIPS.Code == state$X5.digit.FIPS.Code[k]),]
      
      explainer <- lime(x = X, model = pred_model_1$rf.list)
      # Explain the model
      
      set.seed(23322)
      explanation <- explain(
        x = X_test, 
        explainer = explainer, 
        feature_select = "auto", # Method of feature selection for lime
        n_features = 10 # Number of features to explain the model
      )
      
      explanation$feature_desc = gsub(pattern = ".raw.value", replacement = "", x = explanation$feature_desc)
      
      explanation$feature_desc = gsub(pattern = "X..", replacement = "", x = explanation$feature_desc)
      
      # And can be visualised directly
      plt_feat = plot_features(explanation)
      
      plt_feat$data$case = paste("Actual Prevalence = ", Y_test, sep = "")
      
      plt_feat = plt_feat + ggtitle("", subtitle = paste(state$Name[k], state$State.Abbreviation[k], sep = ", "))  + theme(plot.title = element_text(hjust = 0))
      
      # add image to document
      
      local_report_doc = body_add_gg(x = local_report_doc, value = plt_feat)
      
    }
    
  }
  
  # save document
  
  print(local_report_doc, target="feature_plots_for_all_US_counties.docx")
  
}
